# Supplementary material for: Machine Learning-Based Software for Predicting Pseudomonas spp. Growth Dynamics in Culture Media
Source: Life (Basel). 2024 Nov 15;14(11):1490. doi: 10.3390/life14111490 (PMC11595956; doi:10.3390/life14111490)
Supplement: Supplementary file 1 [file life-14-01490-s001.zip]

Archive with 1 entries (1 files):
- life-3318406-supplementary.mp4
